# Supplementary material for: Sintering and Tribological Properties of Ti3SiC2-TiSix Composite Sintered by High-Pressure High-Temperature Technology
Source: Materials (Basel). 2024 Oct 3;17(19):4866. doi: 10.3390/ma17194866 (PMC11477728; doi:10.3390/ma17194866)
Supplement: Supplementary file 1 [file materials-17-04866-s001.zip]

Archive with 1 entries (1 files):
- materials-3202526-supplementary.pdf
